# Supplementary material for: Mechanisms of Globin Gene Regulation in Mammals
Source: Annu Rev Genet. Author manuscript; Available in PMC 2025 Sep 23. (PMC12452803; doi:10.1146/annurev-genet-020325-095743)
Supplement: Hardison_GlbGeneReg_SupplTable [file NIHMS2107959-supplement-Hardison_GlbGeneReg_SupplTable.xlsx]

## Sheet: Sheet1
Data Type	Species	Cell type or line	Stage	Method	Target	File id	Reference
Chromatin interaction frequency	mouse	erythroblast		Tiling-Capture-C	Chromatin		PMID: 33221670
Chromatin interaction frequency	mouse	erythroblast	adult	Micro Capture-C	beta-like globin gene cluster	GSE144336	PMID: 34108683
Chromatin interaction frequency	mouse	erythroblast	adult	Micro Capture-C	alpha-like globin gene cluster	GSE144336	PMID: 34108683
Chromatin interaction frequency	human	erythroblast	adult	Hi-C	Chromatin	GSM2730248	PMID: 28916711
Chromatin interaction frequency	human	erythroblast	fetal and adult	Capture-C	Chromatin	GSE102186	PMID: 28916711
Erythroid CREs	mouse	erythroid					PMID: 38951027
Erythroid CREs	human	erythroid					PMID: 38951027
Chromatin accessibility	mouse	erythroblast	fetal liver	ATAC-seq	Chromatin	GSM6766815	PMID: 38101409
Chromatin accessibility	human	erythroblast	adult	ATAC-seq	Chromatin	GSE74912	PMID: 33686069
TF occupancy	mouse	G1E-ER4		ChIP-seq	CTCF	GSM923571	PMID: 25319994
TF occupancy	mouse	erythroblast	embryoid bodies	ChIP-seq	CTCF	GSM5588962	PMID: 34995303
TF occupancy	human	erythroblast		ChIP-seq	CTCF	GSM2730056	PMID: 28916711
Chromatin states	mouse	blood cell types		IDEAS		https://usevision.org/data/mm10/ideasJointMay2021/	PMID: 38951027
Chromatin states	human	blood cell types		IDEAS		https://usevision.org/data/hg38/IDEASstates/ideasJointMay2021/	PMID: 38951027
TF occupancy	mouse	erythroblast	fetal liver	ChIP-seq	GATA1	GSM6805028	PMID: 38101409
TF occupancy	mouse	erythroblast	fetal liver	ChIP-seq	TAL1	GSM923582	PMID: 25319996
TF occupancy	mouse	K1-ER		ChIP-seq	KLF1	GSM2433640	PMID: 28541545
TF occupancy	mouse	erythroblast	fetal liver	ChIP-seq	NFE2	GSM6805032	PMID: 38101409
TF occupancy	mouse	erythroblast	fetal liver	ChIP-seq	EP300	ENCSR982LJQ	PMID: 32728249
Histone modification	mouse	erythroblast	fetal liver	ChIP-seq	H3K27ac	GSM6805024	PMID: 38101409
TF occupancy	mouse	erythroblast	fetal liver	ChIP-seq	MED1	GSM6805034	PMID: 38101409
TF occupancy	mouse	erythroblast	fetal liver	ChIP-seq	BRD4	GSM6805038	PMID: 38101409
TF occupancy	mouse	erythroblast	fetal liver	ChIP-seq	POL2	GSM6805042	PMID: 38101409
TF occupancy	mouse	G1E-ER4		ChIP-seq	POL2	GSM2197813	PMID: 27340175
TF occupancy	human	erythroblast	adult	ChIP-seq	GATA1	GSM1278240	PMID: 24395799
TF occupancy	human	erythroblast	adult	ChIP-seq	TAL1	GSM1278241	PMID: 24395799
TF occupancy	human	K562		ChIP-seq	TAL1	ENCFF439GTA	PMID: 32728249
TF occupancy	human	CD34+ differentiated to erythroid cells	orthochromatic erythroblasts	CUT&RUN	KLF1	GSM5575482	PMID: 36914797
TF occupancy	human	fetal liver	proerythroblasts	ChIP-seq	NFE2	GSM1816086	PMID: 26766440
TF occupancy	human	K562		ChIP-seq	EP300	ENCFF636VVR	PMID: 32728249
TF occupancy	human	HUDEP-2		ChIP-seq	BCL11A	GSM2771529	PMID: 29610478
TF occupancy	human	HUDEP-2		ChIP-seq	ZBTB7A	GSM2771541	PMID: 29610478
TF occupancy	human	erythroblast	fetal liver	ChIP-seq	POL2	GSM970259	PMID: 23041383
TF occupancy	human	erythroblast	adult	ChIP-seq	POL2	GSM970260	PMID: 23041383
TF occupancy	human	PBDE	adult	ChIP-seq	POL2	ENCFF622QTN	PMID: 32728249
Histone modification	human	CD34+ differentiated to erythroid cells		ChIP-seq	H3K27ac	GSM1921329	PMID: 33230299
TF occupancy	human	CD34+ differentiated to erythroid cells		ChIP-seq	SA1	GSM1655740	PMID: 27219007
